# Supplementary material for: Robustness of the self-referential process under normobaric hypoxia: an fNIRS study using the GLM and homologous cortical functional connectivity analyses
Source: Front Hum Neurosci. 2024 Mar 12;18:1337798. doi: 10.3389/fnhum.2024.1337798 (PMC10967028; doi:10.3389/fnhum.2024.1337798)
Supplement: Supplementary file 3 [file Table_1.XLSX]

## Sheet: Table1
		Oxygen		Task Condition		Oxy x Task
	n	F	adj_p	F	adj_p	F	adj_p
Ch1	Hypoxy:23 Normoxy:21	0.1	.990	2.14	.180	0.52	.663
Ch2	Hypoxy:21 Normoxy:21	0.04	.990	4.77	.030	1.92	.540
Ch3	Hypoxy:28 Normoxy:28	<.01	.990	0.13	.870	1.03	.540
Ch4	Hypoxy:17 Normoxy:18	<.01	.990	0.19	.870	1.17	.540
Ch5	Hypoxy:2 Normoxy:7	n/a	n/a	n/a	n/a	n/a	n/a
Ch6	Hypoxy:23 Normoxy:25	0.05	.990	2.37	.180	0.62	.663
Ch7	Hypoxy:6 Normoxy:8	n/a	n/a	n/a	n/a	n/a	n/a
Ch11	Hypoxy:10 Normoxy:14	n/a	n/a	n/a	n/a	n/a	n/a
Ch12	Hypoxy:14 Normoxy:14	n/a	n/a	n/a	n/a	n/a	n/a
Ch13	Hypoxy:30 Normoxy:39	0.09	.990	4.26	.045	1.13	0.54
Ch14	Hypoxy:11 Normoxy:11	n/a	n/a	n/a	n/a	n/a	n/a
Ch15	Hypoxy:18 Normoxy:27	<.01	.990	4.56	.030	1.71	0.54
Ch16	Hypoxy:32 Normoxy:38	1.12	.990	7.08	.009	0.31	.730
Ch17	Hypoxy:18 Normoxy:27	3.69	.540	0.39	.870	1.04	.540
